# Supplementary material for: A Well-Structured Follow-Up Program is Required after Recovery from Coronavirus Disease 2019 (COVID-19); Release from Quarantine is Not the End of Treatment
Source: J Clin Med. 2021 May 26;10(11):2329. doi: 10.3390/jcm10112329 (PMC8198537; doi:10.3390/jcm10112329)
Supplement: Supplementary file 1 [file jcm-10-02329-s001.zip]

Archive with 1 entries (1 files):
- jcm-1189572-supplementary.pdf
